# Supplementary material for: Guide to the Assessment of Mature Liver Gene Expression in Stem Cell-Derived Hepatocytes
Source: Stem Cells Dev. 2019 Jul 16;28(14):907–19. doi: 10.1089/scd.2019.0064 (PMC6648222; doi:10.1089/scd.2019.0064)
Supplement: Supplemental data [file Supp_TableS3.xlsx]

## Sheet: Info
The values in the "2^(-ΔCt)" sheet were calculated according to the comparative Ct-method as follows: 2(-ΔCt)
ΔCt = (mean Ct gene of interest − mean Ct internal control Cyclophilin A).
Undetectable by the PCR machine were set as Ct equal to 40.

## Sheet: 2^(-ΔCt)
	Gene Sample	Liver-specific plasma proteins and metabolic enzymes								Phase I genes											Phase II genes						Hepatic and other nuclear factors																Transporters and multi-drug resistance proteins
		ALB	AFP	A1AT	GLUL	OTC	CPS1	PAH	FAH	CYP1A1	CYP1A2	CYP2B6	CYP2C8	CYP2C9	CYP2C19	CYP2D6	CYP3A4	CYP3A7	CYP7A1	CYP7B1	UGT1A1	UGT1A6	UGT1A9	UGT2B7	UGT2B10	UGT2B17	LXRa	LXRb	FXR	PXR	CAR	PPARa	PPARg	HIF1a	HNF1a	HNF1b	HNF3a	HNF3b	HNF4a	HNF6	AHR	GR	NTCP	P-GP	MDR3	MRP2	MRP3	MRP4	BSEP
Fetal liver tissues	1	190.786	47.0448	17.2532	1.76695	0.075534	0.747917	0.989688	0.393428	0.000184797	1.29682e-05	1.72004e-05	0.000153476	0.00115949	0.000154815	0.00371255	0.00218111	1.46773	1.30396e-05	0.0194664	3.25461e-05	1.92258e-06	7.12082e-06	0.00148732	0.0172922	5.48255e-05	0.0114639	0.145384	0.0402944	0.00599546	0.0359984	0.186498	0.018079	0.0562656	0.0174086	0.00266659	0.013531	0.0211609	0.304542	0.0762738	0.0478199	0.0349412	0.0104219	0.00315826	0.0120687	0.0737093	0.00782737	0.0193036	0.0541715
	2	166.602	30.2609	14.8892	1.2748	0.0497142	0.482665	0.605342	0.282206	0.000275654	1.20156e-05	5.69346e-06	0.000199608	0.000942167	0.00019299	0.00216216	0.00161807	1.55516	1.18609e-05	0.0197453	2.94766e-05	1.65091e-06	1.87697e-05	0.0014369	0.0566652	2.70397e-05	0.00974763	0.13868	0.0348584	0.00360531	0.0255999	0.129571	0.0228871	0.0637411	0.0186084	0.00281055	0.0137694	0.0249721	0.293699	0.0795006	0.0396089	0.0335392	0.00890564	0.00514927	0.00944312	0.0535045	0.00827993	0.0277943	0.0430567
	3	206.463	18.5921	12.2372	0.827587	0.122239	0.469574	0.650142	0.206439	0.000183245	1.69174e-06	0.000234871	9.98881e-05	0.000508928	8.63474e-05	0.00781376	0.00211543	1.69555	1.25611e-05	0.00709567	5.42923e-05	1.5857e-06	3.14816e-05	0.00264063	0.0195104	3.64655e-05	0.0233304	0.0479813	0.0467363	0.0116026	0.025382	0.142218	0.031838	0.0624172	0.0203174	0.00455924	0.0253734	0.0403142	0.435635	0.108037	0.0412226	0.0646832	0.0484905	0.0048945	0.0134093	0.0736252	0.0176804	0.0226184	0.0487903
	4	202.441	23.8737	19.1918	1.33423	0.0934428	0.689844	0.924418	0.27881	0.000178151	6.90276e-06	2.97522e-05	0.000139896	0.000422248	7.60899e-05	0.00221576	0.00187738	1.57934	2.07555e-05	0.0252562	3.2533e-05	1.80315e-06	3.04288e-05	0.00455938	0.0298561	3.59441e-05	0.00972945	0.140921	0.0385472	0.00509488	0.0263241	0.160068	0.0282726	0.0645183	0.0197494	0.00365848	0.0154184	0.0264764	0.378391	0.084151	0.043161	0.0330964	0.00837607	0.00567307	0.0127238	0.0663705	0.00944582	0.0233506	0.0308855
	5	157.782	42.786	15.8305	1.18434	0.0593703	0.479684	0.669975	0.239088	0.000279665	2.69085e-05	2.73613e-06	0.000148915	0.000254893	4.01129e-05	0.00121585	0.00227515	1.45205	8.18599e-06	0.0197175	6.26604e-06	9.52312e-07	7.6759e-06	0.0016071	0.0567256	8.58456e-06	0.0107198	0.111703	0.0438015	0.00458753	0.0208928	0.14294	0.0200984	0.0553399	0.0164742	0.00217132	0.0138592	0.021352	0.31773	0.0573588	0.0466566	0.0104738	0.00926023	0.0038043	0.0102816	0.0563596	0.00424089	0.0178915	0.0298788
	6	1.85719	0.198336	0.213959	0.704842	0.00108029	0.00495245	0.0073128	0.0431328	1.44794e-06	8.51262e-07	4.17848e-05	0.000148236	1.25755e-05	6.43031e-06	0.000195914	6.02578e-05	0.0135695	0.000175391	0.0317187	7.82541e-05	8.51262e-07	0.000100307	6.72772e-05	0.000490242	5.41056e-06	0.0163866	0.0669731	0.000479186	0.000448465	0.000422912	0.0447632	0.0277191	0.147677	0.000259012	0.000125485	0.000262055	0.000473886	0.006015	0.00131205	0.0999475	0.0295037	0.000461056	0.00169453	0.0104466	0.00131249	0.0140131	0.0140015	0.000484883
	7	220.552	29.7373	17.6644	1.59463	0.11364	0.749061	1.18987	0.330842	0.000277753	1.73615e-05	1.7553e-05	0.000719089	0.00090339	5.97148e-05	0.00330274	0.00288975	1.83864	3.92617e-05	0.033561	2.87622e-05	1.60083e-06	5.83971e-05	0.00253184	0.0458496	5.26582e-05	0.017833	0.120935	0.0669689	0.0069615	0.0553719	0.257309	0.0399022	0.0848023	0.0300062	0.0068223	0.026288	0.0371549	0.563849	0.137821	0.102058	0.0576602	0.0234533	0.00337779	0.0115738	0.0931932	0.0147208	0.0264397	0.0712177
	8	194.143	21.0885	15.3747	1.98442	0.0736739	0.465959	0.519847	0.322792	9.02811e-05	1.31109e-05	1.76145e-05	0.000312874	0.00120493	0.000130711	0.00272135	0.00243603	1.3972	3.41995e-05	0.0220105	8.00777e-05	2.92082e-06	9.09135e-05	0.00302573	0.0525535		0.0150081	0.0997465	0.0492631	0.00663535	0.0316061	0.240645	0.0368158	0.0753624	0.0252998	0.00755981	0.0213656	0.0380255	0.547079	0.141289	0.0653312	0.0485185	0.0160888	0.00376478	0.00775666	0.0813638	0.0166803	0.0173569	0.0435303
	9	219.349	21.2269	18.7534	1.36703	0.0847853	0.613741	0.831349	0.185971	8.16841e-05	4.31371e-06	2.0583e-05	0.000243217	0.000404107	0.000105224	0.00215807	0.00293928	2.11594	1.25001e-05	0.0144646	9.5327e-06	1.36018e-06	2.29929e-05	0.000695664	0.0444579	7.04585e-05	0.0118718	0.163484	0.0524403	0.0048417	0.0231558	0.210894	0.037289	0.0608802	0.0181777	0.0041099	0.020463	0.0283427	0.326402	0.0893586	0.0473011	0.0445605	0.0175942	0.0118473	0.0163433	0.0796565	0.025048	0.0282335	0.0323723
	10	135.452	13.6933	13.9005	1.10359	0.0574206	0.480378	0.691047	0.41397	2.55267e-05	1.20087e-06	9.1357e-06	0.000118039	0.000106726	1.47589e-05	0.000750831	0.0017285	1.25964	1.21305e-05	0.0155443	0.000113801	1.20087e-06	1.75366e-05	0.00264418	0.0146266	5.9976e-05	0.00642724	0.146247	0.0325922	0.00473012	0.00931194	0.126295	0.0179982	0.0494361	0.0182932	0.00350955	0.0144336	0.0200127	0.268511	0.0673527	0.0199152	0.0336816	0.0178214	0.0102422	0.00733128	0.037874	0.0200386	0.0194087	0.015787
	11	154.025	5.67368	16.9996	1.27618	0.0738633	0.42618	0.616329	0.229599	2.01518e-05	1.42799e-06	1.03542e-05	0.000125211	0.000346797	6.44416e-05	0.00227374	0.00174619	1.0364	1.62315e-05	0.019513	0.00013261	1.42799e-06	0.000107779	0.00104805	0.0340729	5.01242e-05	0.012497	0.145267	0.0396993	0.00709812	0.0215728	0.163014	0.0289181	0.0651746	0.0177347	0.0043898	0.0187492	0.027022	0.42299	0.0677063	0.0326486	0.0379268	0.018747	0.00870464	0.00923025	0.0469956	0.0194962	0.0203324	0.0169171
	12	180.649	38.1001	19.8644	0.981952	0.0423494	0.623219	0.800793	0.287946	0.000142948	2.44797e-06	7.68487e-05	0.000192416	0.000481517	5.83424e-05	0.00213089	0.00159388	1.31932	1.24024e-05	0.0180189	2.4947e-05	2.73127e-06	1.17717e-05	0.00174826	0.0272226	3.8057e-05	0.0106957	0.13496	0.0525402	0.00215108	0.0173357	0.175866	0.0418356	0.0804531	0.011714	0.00194807	0.0308309	0.0206866	0.114015	0.046911	0.177629	0.0477938	0.00679643	0.00714726	0.0110039	0.0426869	0.00791896	0.0196909	0.0305261
	13	145.302	37.5574	18.5852	1.19949	0.0458535	0.38997	0.676772	0.397289	0.000342992	2.24112e-05	1.53518e-05	0.000190547	0.000406226	0.00010104	0.00426539	0.00152432	1.09619	1.15111e-05	0.0187091	4.41615e-06	1.27399e-06	3.18661e-06	0.00105221	0.039317	1.56276e-05	0.00854209	0.146531	0.0419863	0.00305546	0.0166612	0.137335	0.0278517	0.0628762	0.0181144	0.00214062	0.015745	0.0190612	0.266023	0.0606248	0.0881801	0.0326755	0.00724865	0.00471505	0.00944778	0.0555556	0.00424882	0.0209497	0.0306321
	14	166.306	39.1307	16.3539	1.23088	0.060329	0.415959	0.724129	0.208324	0.000302528	3.09225e-05	6.00839e-06	0.000195086	0.000791535	0.000170097	0.000168423	0.00233371	1.42309	8.55111e-06	0.0204548	5.27562e-05	1.09897e-06	7.08438e-05	0.0014566	0.0571366	3.08685e-05	0.0118504	0.101868	0.0391371	0.00522242	0.0313818	0.153679	0.0232578	0.0719356	0.0269618	0.0044817	0.0163041	0.0264338	0.383982	0.100358	0.0567575	0.030507	0.0130688	0.00313416	0.0148608	0.0657088	0.00627461	0.0278927	0.0350907
	15	142.541	46.0213	16.1822	1.18261	0.0652375	0.391638	0.669617	0.205071	0.000485572	7.58728e-05	5.59551e-05	0.000255485	0.000914044	0.000390915	0.0022775	0.00217215	1.25214	7.6218e-06	0.0219718	3.15676e-05	1.50913e-06	2.86872e-05	0.000995294	0.0153177	1.13853e-05	0.0103189	0.119859	0.0362384	0.00329306	0.0283427	0.189903	0.0249202	0.0652401	0.0219897	0.00620824	0.0166441	0.0253376	0.366199	0.10187	0.0507768	0.0384972	0.00298337	0.00351369	0.0145773	0.0610882	0.00936581	0.0240688	0.0400137
	16	143.207	39.4233	16.9385	1.15667	0.0693611	0.468047	0.55735	0.193775	0.000530023	5.35474e-05	1.83951e-06	7.76473e-05	0.000285142	4.60615e-05	0.00126159	0.00206611	1.28392	1.06172e-05	0.0134883	8.71656e-06	9.59037e-07	1.88686e-06	0.00143326	0.0563139	1.12202e-05	0.00825503	0.123273	0.0326987	0.00382696	0.0171129	0.125049	0.021316	0.051639	0.0177023	0.00273911	0.0142774	0.0225688	0.292371	0.060497	0.0481595	0.0293676	0.00654608	0.00242852	0.00773677	0.0522242	0.00418428	0.0240701	0.0208215
	17	95.1007	57.9342	16.9448	1.21691	0.0429186	0.490274	0.676931	0.22565	0.00029887	1.30955e-05	8.18808e-06	0.000238104	0.000792163	4.65226e-05	0.000911373	0.00136586	0.928496	7.6526e-06	0.0191354	1.85709e-05	1.12594e-06	1.93981e-05	0.000856079	0.0452106	3.04337e-05	0.00867771	0.124252	0.0287121	0.0024546	0.0193401	0.116625	0.0184375	0.0575936	0.0187574	0.00167091	0.0122643	0.0181018	0.251847	0.0490438	0.0577234	0.0274117	0.00340286	0.00101419	0.00700596	0.0482093	0.00388008	0.0223357	0.0189468
Mature liver tissues	18	120.389	0.00323283	32.5717	1.38754	0.166398	0.942471	2.23147	1.14217	0.0194874	0.27707	3.93943	0.273142	1.45553	0.415629	0.0517861	2.40261	0.0509908	0.00741974	0.0556942	0.935682	0.114119	0.106798	0.0566975	0.180335	0.00193779	0.018899	0.106132	0.0601979	0.14907	0.205273	0.391682	0.0267604	0.0888802	0.0453881	0.00616178	0.0611465	0.0795391	1.66411	0.143693	0.190717	0.0511984	0.516276	0.0412105	0.136524	0.630529	0.306136	0.00136613	0.157275
	19	41.1792	0.000117614	61.6537	0.590069	0.00868506	0.440604	0.550485	0.295208	0.000746652	0.00302955	0.0156077	0.00385427	0.0620203	0.0101305	0.0395126	0.0194003	0.00244606	9.43969e-05	0.0268136	0.137644	0.015427	0.00201882	0.0104117	0.00349902		0.0143455	0.0821917	0.0902962	0.0523887	0.0308974	0.268482	0.0261213	0.199951	0.0338863	0.00648362	0.0698125	0.0551867	0.817057	0.127641	0.160686	0.0404792	0.0245011	0.036827	0.216074	0.0792107	0.31294	0.00336126	0.0533915
	20	106.308	0.000428174	45.7395	0.546781	0.209815	0.455075	1.93213	1.02997	0.00821318	0.126949	3.35506	0.164426	1.78255	1.03941	0.0310285	13.9832	0.433495	0.0202033	0.0467038	0.876761	0.11698	0.107292	0.406517	0.54484	0.0615283	0.0178909	0.110571	0.0839188	0.0520831	0.146552	0.466975	0.0566103	0.114259	0.0289604	0.00473051	0.0583631	0.0522234	1.0283	0.179709	0.25068	0.0665739	0.375509	0.0517278	0.187295	0.611991	0.326974	0.00497936	0.136707
	21	419.628	0.00173318	29.2972	2.33522	0.521426	2.15984	5.57107	2.52561	0.0338016	1.54305	1.2954	0.251314	1.61276	1.30885	0.208051	10.2393	0.0156711	0.156836	0.136349	0.325042	0.0327546	0.146918	0.465109	0.492559	0.0495019	0.0367593	0.126079	0.105361	0.170324	0.466681	1.02606	0.0326299	0.111075	0.0576294	0.00515504	0.0387815	0.0396474	1.54622	0.235694	0.337845	0.133714	1.34358	0.0368457	0.176587	0.377644	0.178516	0.00324055	0.207221
	22	179.532	0.00406402	93.5219	0.960341	0.216708	4.00847	7.18027	0.786374	0.00468533	0.0819073	0.412571	0.466793	1.09682	0.187805	0.0834661	0.457458	0.00257517	0.000238546	0.0679982	0.521969	0.0184094	0.0580884	0.0997738	0.0185237	0.000640505	0.0247441	0.121959	0.214424	0.476896	0.667492	0.680875	0.0157402	0.0989992	0.065548	0.00850142	0.0783155	0.0743136	1.45241	0.119002	0.447944	0.0556153	0.384064	0.0930992	0.477313	0.524129	0.366646	0.00232479	0.510058
	23	95.0161	0.000430185	42.0957	0.532667	0.179494	0.402872	1.77026	1.03453	0.00833167	0.118815	3.21052	0.159214	1.43611	1.10071	0.0269289	14.1632	0.416118	0.0176061	0.0434749	0.81457	0.100393	0.0980783	0.360633	0.563984	0.0515489	0.0168146	0.0977318	0.0821672	0.0477689	0.13033	0.457965	0.0478691	0.121841	0.033285	0.00491438	0.0590307	0.0579672	1.10306	0.211855	0.239894	0.0741639	0.394717	0.0463807	0.180088	0.661283	0.358151	0.00572265	0.135004
	24	167.682	0.000105969	151.349	0.933207	0.0599553	1.41188	1.80573	1.06598	0.000718532	0.0344181	0.0846529	0.0133869	0.270732	0.0335526	0.0724172	0.365987	0.20314	0.0024486	0.0648113	0.389668	0.0159561	0.0173131	0.070987	0.0155157	0.0160525	0.0238098	0.217865	0.228086	0.0663292	0.108857	0.610808	0.0525405	0.365623	0.049961	0.0128352	0.154987	0.0715236	0.888932	0.37626	0.267289	0.0944301	0.110374	0.080767	0.56109	0.118977	0.377225	0.0059544	0.0905105
	25	50.5076	0.000320912	49.4366	0.354755	0.0891094	0.731952	1.2169	0.938851	0.000946217	0.0226808	0.0180148	0.00578066	0.300134	0.0218612	0.143901	0.313386	0.195789	0.00126693	0.0532747	0.134376	0.0499113	0.041003	0.0333935	0.0192483	0.0034142	0.0130092	0.0909849	0.0987785	0.0389344	0.0828532	0.363294	0.0214592	0.184615	0.0272978	0.00515919	0.0841574	0.0368861	0.709531	0.133969	0.190845	0.0416425	0.107814	0.0440736	0.261762	0.0847764	0.211744	0.00703986	0.0276008
	26	41.3458	1.49469e-05	85.253	0.510359	0.0035281	0.176239	0.228115	0.084748	0.000363926	0.00289618	0.0137787	0.00153731	0.0113626	0.0156828	0.0225959	0.0568962	0.000500606	0.000100529	0.015796	0.0614694	0.0165888	0.00605011	0.0262002	0.00249931	0.000801995	0.00576122	0.118511	0.173297	0.00172524	0.0014144	0.180153	0.0151779	0.450242	0.00715376	0.00209835	0.103769	0.0486341	0.501501	0.190673	0.186442	0.040302	0.00145441	0.0230807	0.121938	0.0286596	0.104231	0.00408504	0.0187984
	27	49.165	0.00219398	40.783	0.862968	0.0913144	1.60381	2.76283	0.889188	0.00140323	0.0644788	0.0678554	0.0386408	0.930056	0.0262447	0.230843	0.185855	0.03295	0.000394045	0.0526657	0.596661	0.099299	0.180407	0.027069	0.00656292	0.000495259	0.0189939	0.0939695	0.106104	0.126178	0.272554	0.814014	0.0259588	0.183554	0.045617	0.00569649	0.076281	0.0545876	1.63831	0.174527	0.445096	0.0469035	0.0272234	0.0642797	0.368311	0.185624	0.319841	0.00692534	0.220635
	28	288.384	0.00242696	55.078	1.35404	0.431713	1.54081	3.48196	1.80978	0.00260073	0.333585	2.14112	0.329128	2.17758	0.539417	0.136293	6.26714	0.332504	0.02799	0.107501	1.8524	0.0291003	0.100914	0.177326	0.123683	0.00802997	0.042493	0.131365	0.0935624	0.232583	0.463054	0.933373	0.0387383	0.106512	0.0505304	0.0074583	0.0789531	0.0899627	1.78445	0.295445	0.54874	0.0869067	1.46062	0.0419339	0.346426	0.20734	0.241355	0.00247698	0.20699
	29	99.8546	0.00227782	69.883	1.13389	0.226521	0.643263	2.14853	1.51134	0.00219622	0.0658591	0.199222	0.169945	0.771439	0.0658055	0.0928917	0.773678	0.0184798	0.0162621	0.0795243	0.352068	0.0491223	0.0868683	0.0758553	0.0348205	0.00100353	0.0255346	0.10579	0.104617	0.27164	0.281114	0.571188	0.0218	0.115558	0.0527528	0.00746148	0.0860811	0.0858704	1.21009	0.16078	0.235636	0.0601645	0.691622	0.0489564	0.253229	0.293533	0.407341	0.00480788	0.222306
	30	178.569	0.00725323	48.1598	0.788109	0.301647	0.648377	2.9788	1.25458	0.00189349	0.0841339	9.10376	0.303037	3.6982	0.171502	0.181456	14.8783	1.44032	0.0113201	0.082682	2.91326	0.191153	0.334323	0.182408	0.139639	0.00455749	0.0277295	0.113332	0.0889911	0.159001	0.28721	0.554589	0.0295073	0.074968	0.0385361	0.00635236	0.062641	0.0611393	1.21629	0.138801	0.264465	0.0526295	1.25953	0.0604361	0.230694	0.367395	0.258949	0.00254826	0.213805
	31	116.561	0.000235546	73.0367	0.769482	0.121648	0.225271	1.06209	0.690273	0.00113683	0.0626103	0.133461	0.01859	0.517045	0.0357006	0.12038	0.943974	0.0111837	0.00140048	0.0596273	0.10972	0.0281912	0.0414718	0.0598524	0.0102325	0.0425477	0.0160537	0.0707076	0.0462804	0.0595645	0.100632	0.249836		0.0583533	0.0310352	0.00471441	0.053945	0.0422601	1.43822	0.145921	0.223467	0.0405699	0.152524	0.033322	0.167522	0.249694	0.286175	0.00180485	0.396638
	32	85.0878	0.00049688	78.9731	1.18921	0.11773	0.653708	1.82846	0.694666	0.0168414	0.39164	0.843232	0.171151	0.764119	0.120721	0.0171869	0.359712	0.0823546	0.00229258	0.0539353	0.549394	0.0502742	0.0317996	0.0699525	0.0707083	0.00336106	0.0137542	0.0652193	0.0715333	0.0397001	0.125325	0.103308	0.0344396	0.107339	0.0205136	0.00467314	0.0452945	0.032984	0.752562	0.155598	0.350588	0.0397964	0.184747	0.0741792	0.1192	0.268228	0.162467	0.00147896	0.0664184
	33	104.024	0.00042005	71.5245	1.80411	0.113631	0.565867	1.99807	0.882166	0.0401809	1.21147	0.591884	0.189464	1.57769	0.121551	0.135568	2.62945	0.00628692	0.000505691	0.0488225	0.758652	0.151811	0.0519443	0.102515	0.0725239	0.000389451	0.0210994	0.109523	0.136482	0.102427	0.197517	0.388777	0.0320983	0.117989	0.0301614	0.00590807	0.0630232	0.0943245	0.960106	0.198231	0.388831	0.0508038	0.24822	0.0685053	0.379699	0.328661	0.215533	0.00102797	0.0969141
	34	11.2304	0.000125217	39.469	0.54065	0.00471578	0.40865	0.353211	0.378595	0.00023819	0.000635006	0.00145987	0.000514903	0.0262425	0.00787687	0.0321932	0.00668996	0.00920216	4.37755e-05	0.0177365	0.0521937	0.0265614	0.00245576	0.0071638	0.00143283	0.00178935	0.0064599	0.0692844	0.0576184	0.0112168	0.0038384	0.174373	0.0152389	0.259389	0.0298446	0.00546458	0.040849	0.0343449	0.459867	0.0919281	0.065909	0.0258565	0.0010232	0.0284769	0.200953	0.0745929	0.209942	0.00489327	0.0657643
	35	172.067	0.00321483	38.4336	0.928132	0.178136	1.13037	1.97169	1.02692	0.00234274	0.271807	0.689922	0.0400738	1.38902	0.0781516	0.0883694	2.56141	0.0181111	0.00101957	0.0945915	0.467319	0.0116827	0.041004	0.248666	0.165254	0.00115466	0.0193555	0.077791	0.0759164	0.101925	0.197305	0.133038	0.0327142	0.2672	0.0137941	0.00741316	0.0866496	0.0586475	0.521365	0.0522532	0.339949	0.0756458	0.770071	0.0805194	0.398693	0.238735	0.242121	0.00230223	0.13865
	36	70.7522	0.002048	78.601	0.878857	0.168302	1.68001	4.81216	2.3132	0.0045229	0.0821412	0.227408	0.195848	1.88328	0.134667	0.0588405	0.103551	0.000983337	0.0132591	0.152519	0.274054	0.0256666	0.0145412	0.0417552	0.0153097	0.00188326	0.0410124	0.104828	0.110585	0.32274	0.797536	0.602056	0.022425	0.166638	0.0816694	0.0089044	0.0904799	0.0750568	1.71368	0.389547	0.361171	0.135721	0.587079	0.0604165	0.616778	0.317825	0.76594	0.00646663	0.315618
	37	63.8797	0.000249055	55.3099	1.31463	0.144871	0.614037	1.85713	1.37351	0.00635079	0.22686	0.384855	0.212132	0.517432	0.120614	0.114568	0.439997	0.0247237	0.00115802	0.0682694	0.314352	0.0604862	0.0415728	0.0486897	0.0697326	0.00288499	0.0164055	0.0993974	0.129341	0.136608	0.234782	0.27799	0.0316772	0.157489	0.0400942	0.00763175	0.0633197	0.0712767	0.911494	0.129862	0.311017	0.0631685	0.382468	0.0438711	0.234306	0.269574	0.241397	0.00181083	0.073953
	38	26.2467	0.000163955	31.4717	1.27661	0.0212314	0.21164	0.633088	0.470999	0.000229364	0.00127508	0.0225124	0.0203398	0.186843	0.025042	0.0494157	0.0486863	0.0313675	0.00506516	0.028538	0.211522	0.028908	0.0435843	0.0148448	0.00965101	0.00021754	0.00818817	0.0657318	0.0416851	0.0416624	0.0222851	0.0613034	0.0181835	0.118723	0.0217229	0.00429038	0.0312276	0.0315885	0.597626	0.0977773	0.132223	0.0342116	0.137485	0.0344939	0.271368	0.147167	0.180703	0.00188441	0.0902437
	39	260.046	0.00125729	26.1337	2.55087	0.453968	1.5955	3.68553	1.08762	0.00394799	0.585959	2.10464	0.199726	1.81211	0.514969	0.0466543	6.90662	0.00812307	0.0191132	0.100687	0.426665	0.0200135	0.137505	0.384174	0.436856	0.0424704	0.0307533	0.122712	0.0717442	0.342096	0.370632	0.256959	0.0293423	0.118227	0.0328589	0.0046544	0.0698821	0.0769284	0.865311	0.25928	0.278076	0.0799321	1.01518	0.0440658	0.311324	0.20476	0.164683	0.00366341	0.189452
	40	188.572	0.00619501	68.6499	1.24997	0.246919	0.85525	1.53688	0.823627	0.00454294	0.241129	0.736035	0.0729988	1.32807	0.0490218	0.112696	2.62393	0.00676623	0.0121551	0.089357	0.292799	0.0670402	0.0980451	0.0728695	0.0577377	0.00760162	0.0228334	0.0599275	0.0851214	0.160699	0.162878	0.276605	0.0216122	0.0701924	0.0328141	0.00680699	0.0616521	0.0719817	0.827127	0.134129	0.294216	0.0430495	0.689895	0.0434285	0.201357	0.312114	0.387936	0.00389953	0.151544
	41	77.1169	0.00105018	70.9802	0.933693	0.136701	0.360023	1.5506	1.01052	0.0120274	0.497579	4.10387	0.11532	1.29193	0.40418	0.0318149	5.1369	0.12113	0.00017879	0.0404627	0.943856	0.0315595	0.0617404	0.0419054	0.0410993		0.022235	0.0506794	0.104076	0.0722899	0.155722	0.199705	0.0227854	0.408738	0.0262954	0.0023377	0.115359	0.0427157	1.69094	0.294723	0.160682	0.0388058	0.590492	0.0308435	0.12772	0.142662	0.140152	0.00427249	0.120064
	42	62.9353	0.00203774	101.548	0.879075	0.082315	0.594217	1.79877	1.24227	0.0152914	0.27868	0.0187965	0.0485438	0.435177	0.0419224	0.168019	0.145268	0.000482506	0.0034087	0.0612105	0.201362	0.0332249	0.0127707	0.0425134	0.00904858	0.00448924	0.0209115	0.0819254	0.129965	0.109755	0.204816	0.231555	0.0254561	0.107257	0.0402257	0.00854723	0.123752	0.073269	1.21342	0.225624	0.314235	0.0518675	0.417837	0.0761814	0.32727	0.256655	0.363869	0.00459868	0.134048
Commercial HLC	Commercial HLC - A	35.7889	51.2155	1.64046	0.16923	0.00785323	0.102095	0.281015	0.0419895	0.0169241	6.44183e-06	5.01178e-05	0.000388357	0.00181654	0.00272306	2.51803e-05	0.0013839	0.249135	0.000241534	0.00369785	0.000273744	0.000152597	1.77921e-06	0.00963956	0.00202618	0.00019278	0.00754924	0.0156798	0.00889727	0.000294382	0.00134639	0.0296593	0.0193768	0.241354	0.00972473	0.00473729	0.0344711	0.0213019	0.153442	0.0354031	0.0599444	0.0162715	0.019203	0.000132001	0.000280617	0.0135785	9.02712e-05	0.00848518	0.0151985
	Commercial HLC - B	0.230832	2.75013	0.256746	0.0909814	8.53884e-05	0.000924146	0.004058	0.0931896	0.375048	0.000212942	0.00561301	3.29351e-05	0.00553653	0.000634794	0.000230814	0.0167815	0.00101896	4.75671e-06	0.00392361	0.765106	0.0316652	2.14392e-05	0.000814512	8.09046e-06	0.000227027	0.00504003	0.027978	0.00371605	0.000563523	0.000486655	0.0221078	0.0397292	0.332006	0.0112102	0.00350795	0.0234386	0.0204692	0.161059	0.00176612	0.109763	0.00840645	0.00116858	0.141163	0.000739874	0.0211373	0.000220425	0.00954834	0.000734894
	Commercial HLC - C	10.6783	41.5485	3.75513	1.60499	0.0105134	0.0114726	0.48899	0.0680258	0.00173898	2.80838e-06	4.29854e-05	0.0004126	0.00699853	0.00231043	3.27993e-05	0.0509371	2.80508	0.00236487	0.00397962	0.0347377	0.00734364	0.000144452	0.00526966	0.000252194	1.24595e-06	0.0128083	0.0259284	0.0456069	0.0014065	0.00399003	0.0535807	0.0390585	0.247946	0.0314854	0.0114541	0.110883	0.081145	0.300106	0.157354	0.23019	0.0664976	0.00356803	0.000592591	0.00398189	0.0851227	0.00107946	0.0117234	0.066889
ORG HLC	ORG HLC - 1st experiment	41.0338	88.2222	38.1539	2.06641	0.000980123	0.305344	0.785646	0.404142	0.0962117	7.78608e-05	0.0189095	0.000149956	0.00179541	0.000548853	0.000320273	0.0261758	0.456935	0.00155555	0.0191144	0.100513	0.00596027	0.0052539	0.017116	0.053724	0.000102734	0.0327973	0.0276925	0.0405987	0.00519275	0.0355247	0.358837	0.00567022	0.171238	0.0434374	0.0036826	0.0738059	0.0795253	0.657472	0.0535952	0.165385	0.0226857	0.239184	0.000560101	0.00323116	0.0993888	0.146164	0.0147687	0.0476302
	ORG HLC - 2nd experiment	49.3799	48.588	43.4056	3.03527	0.00136829	0.127363	0.806325	0.656192	0.212623	0.000103408	0.0221193	0.000277606	0.00117611	0.000195073	0.000531362	0.0402268	1.2853	0.00151227	0.0308772	0.147519	0.0104438	0.0344833	0.0109418	0.0235602	0.000149987	0.0173458	0.0382024	0.0615431	0.00389415	0.0479642	0.294293	0.011868	0.150637	0.0439831	0.00445331	0.0806435	0.0707217	0.694077	0.112089	0.152407	0.0229483	0.140537	0.000935215	0.107075	0.0439319	0.0851226	0.0112051	0.0317377
	ORG HLC - 3rd experiment	48.1107	50.1982	43.6388	1.36541	0.000119039	0.18178	1.27119	0.32249	0.0420971	4.33118e-05	0.00298228	0.000375979	0.00088862	0.000337598	0.000384169	0.00656703	0.803861	0.00162094	0.0184487	0.243478	0.00210433	0.00704453	0.00417299	0.00848005	0.000171531	0.0213868	0.0135981	0.0652407	0.000805739	0.0133389	0.366004	0.0128966	0.186848	0.0431441	0.00623656	0.0975727	0.0988438	0.738893	0.186886	0.313699	0.0302846	0.0230653	0.000801864	0.137167	0.0505119	0.111675	0.0232186	0.0439884
[truncated: 16 more columns]
